# Supplementary material for: Author Correction: Pollinator importance networks illustrate the crucial value of bees in a highly speciose plant community
Source: Sci Rep. 2020 Dec 8;10:21424. doi: 10.1038/s41598-020-78538-1 (PMC7723049; doi:10.1038/s41598-020-78538-1)
Supplement: Supplementary file 1 — Supplementary Table 3a. [file 41598_2020_78538_MOESM1_ESM.xlsx]

## Sheet: Israel Supplementary Table S3a
Supplementary Table S3a:Mean pollen deposition of visitor groups to plant species, with standard errors and sample sizes. These mean values accounted for pollen already present on stigmas by subtracting control means for that plant species before being calculated.
	body size	tongue length		Allium trifoliatum	Asphodelus aestivus	Bellevalia flexuosa	Centaurea cyanoides	Cistus incanus	Cistus salvifolius	Convolvulus coelesyriacus	Cynoglossum creticum	Echium judaeum	Hirschfeldia incana	Linum pubescens	Lomelosia prolifera	Moraea sisyrinchium	Nonea obtusifolia	Ochthodium aegyptiacum	Ornithogalum narbonense	Phlomis viscosa	Prasium majus	Ruta chalepensis	Salvia fruticosa	Scandix verna	Stachys neurocalycina	Tordylium carmeli
Andrena	2	2		7.13±1.73 (61)	64.67±64.67 (3)	44.93±11.54 (30)	163.55±54.63 (11)	1307±1307 (2)	0 (4)	135±41.3 (3)	855.24±218.23 (33)		151.14±23.43 (22)			22.06±12.88 (18)	3±3 (2)	173.24±22.33 (67)						20.21±7.22 (44)		15.7±12.24 (10)
ant	1	1					0 (2)			153.67±128.55 (3)					0 (1)
Anthophora	4	5			2.75±1.69 (20)	27.11±9.72 (28)	0 (1)	1445 (1)			403.08±353.52 (12)	131.31±35.61 (29)				41.25±10.71 (52)	72±21.07 (3)			14±7.1 (3)	9.43±7.08 (14)		5.07±2.21 (14)
Apis	3	3			13.44±7 (62)	136.8±56.05 (5)	89.39±17.86 (18)	610.81±88.77 (47)	417.88±114.25 (8)				84.64±14.1 (28)		3±0.74 (20)					99.43±61.47 (7)	16.23±4.31 (83)	52.98±9.28 (51)	15.14±3.16 (98)	7.5±7.5 (2)	19.44±3.8 (52)	0 (2)
Bombus	5	4						1601 (1)
Bombylius	3	4			15 (1)	53.75±25.87 (4)				73±44 (2)	350.1±85.43 (31)		107.33±90.52 (6)	14.43±11.32 (7)				199.33±194.36 (3)	23.67±8.34 (24)				0 (5)		37.5±37.5 (2)
Ceratina	2	2						2133 (1)		277 (1)		127.09±52.1 (11)				6.5±0.5 (2)			0 (1)				0 (1)	2 (1)	2±0 (2)
Chelostoma	2	3						695.25±194.04 (4)	161.22±72.95 (9)	369 (1)		34 (1)	220.57±58.27 (7)		0 (1)	2±2 (5)			24.81±7.66 (21)				13±11.53 (3)
Coleoptera	1	1		2±2 (2)		35 (1)		218.22±130.64 (9)	100±65.33 (10)	58.2±43.25 (5)					0.125±0.125 (8)				0 (1)				0 (1)	21 (1)	0 (2)	21±9.06 (5)
Diptera	2	1		6.5±6.5 (2)	0 (1)				314 (1)	10.5±10.5 (2)			142.5±127.5 (2)	28 (1)	0 (1)			231.5±172.5 (2)				42.18±16.73 (17)		0 (18)	0 (1)	2.65±0.67 (34)
Eucera	4	5			3.18±1.31 (11)	24.3±13.69 (10)	0 (4)	1596 (1)		97±97 (2)		11.5±11.5 (4)	145.33±21.99 (3)		0.95±0.26 (60)	30.17±19.79 (12)	44.65±8.01 (63)						4±2.67 (5)		2.71±1.76 (7)
Eulasia	3	3							0 (2)
Hemiptera	2	2					28 (1)						32 (1)						74 (1)
Hylaeus	2	1																				9±6.9 (8)		2.86±2.4 (7)		2.75±2.43 (4)
Lasioglossum	2	2		14±4.24 (5)			105.6±71.83 (10)	466.48±118.64 (29)	222.25±45.6 (53)	178.83±27.3 (23)		0 (4)	170.24±38.63 (25)		2±1.53 (3)	9.14±3.37 (7)		101.6±38.16 (5)	29.57±12.93 (7)		14.33±14.33 (3)	0 (4)	5.8±3.64 (5)	65.75±31.34 (8)	0 (1)	13.96±7 (27)
Megachile	4	5									549.2±260.78 (5)												4 (1)
Orthoptera	1	1												0 (1)
Osmiini	3	4				219 (1)	73.69±16.8 (52)	2502.8±601.94 (5)		122.75±20.35 (8)	1029.4±616.67 (5)	159.55±19.09 (89)			0.5±0.5 (2)	1 (1)	61.5±13.5 (2)		85±28.7 (4)		8±8 (2)		3.33±2.57 (12)		10.53±4.75 (19)	3±0 (2)
Oxytherea	4	1					85 (1)		931.5±423.5 (2)							3±2 (2)
Panurgus	2	2											115.8±46.22 (5)
Synhalonia	5	5																		29.68±8.86 (19)			0 (5)
syrphid	2	2		0 (1)			0 (1)	175.67±70.57 (9)	0 (7)				161.83±82.33 (6)	0 (1)	0 (2)			0 (1)				6.64±2.96 (11)	0 (3)	31.31±11.5 (13)	1±0.63 (5)	7.65±3.51 (23)
Trachusa	5	5																		44.47±8.12 (57)
Trichodes	3	1					38 (1)		378±289.14 (3)							74 (1)								0 (4)
Tropinota	4	1														14 (1)
Usia	2	2		4±4 (2)			119.5±119.5 (2)			72.83±16.54 (47)				78.45±10 (58)					45.42±23.54 (19)
Vanessa	4	5						304±152.16 (3)	0 (1)						1.05±0.37 (21)
wasp	1	1																49 (1)						70.67±38.86 (3)		5.5±5.5 (2)
Xylocopa	5	3																		54.58±10.3 (19)			11.57±9.41 (7)
		controls		11.73±5.92 (11)	1.46±1.36 (11)	24.21±14.97 (14)	74.2±21.3 (15)	165.39±54.5 (18)	195.38±46.15 (21)	52.83±17.47 (12)	146.15±40 (20)	28.5±10.04 (16)	39.05±11.66 (20)	9.25±2.71 (20)	0.31±0.18 (13)	3.2±2.38 (15)	13.46±8.84 (13)	145.25±46.78 (16)	29.27±10.59 (15)	7.91±3.51 (11)	12.81±2.58 (21)	25.65±16.5 (20)	2.57±1 (14)	7.11±3.19 (9)	2.47±1.19 (15)	3.18±1.39 (17)
